# Supplementary material for: H3K27ac nucleosomes facilitate HMGN localization at regulatory sites to modulate chromatin binding of transcription factors
Source: Commun Biol. 2022 Feb 23;5:159. doi: 10.1038/s42003-022-03099-0 (PMC8866397; doi:10.1038/s42003-022-03099-0)
Supplement: Supplementary file 3 — Supplementary Data 1 [file 42003_2022_3099_MOESM3_ESM.xlsx]

## Sheet: 2C GMSA
	HMGN2 binding to H3K27ac and non-modified nucleosomes (Figure 2g)
					Modified/ non-modified fluorescence ratio
	HMGN2	HMGN/NS molar ratio input		0	0.37	0.63	1.25	1.88	2.5
	exp 1	A/NM	G/R ratio	1	1.56623	1.22874	1.1697	1.07167	1.04296
	exp 1 swap	NM/A	R/G ratio	1	1.54703	1.41696	0.955913	0.936791	1.19288
	exp 2	A/NM	G/R ratio	1	1.50067	1.20569	1.24182	1.27573	0.997893
	exp 2 swap	NM/A	R/G ratio	1	1.68953	1.13872	1.34142	1.20377	0.906426
	exp 3	A/NM	G/R ratio
	exp 3 swap	NM/A	R/G ratio
			Average	1	1.57587	1.24753	1.17721	1.12199	1.03504
			SD	0	0.0806211	0.119235	0.16347	0.149614	0.119581
	HMGN2 binding to H3K27me and non-modified nucleosomes (Figure 2g)
					Modified/ non-modified fluorescence ratio
	HMGN2	HMGN/NS molar ratio input		0	0.37	0.63	1.25	1.88	2.5
	exp 1	M/NM	G/R ratio	1	1.08863	1.11058	0.967589	1.04405	0.9773
	exp 1 swap	NM/M	R/G ratio	1	1.23304	1.00655	1.00388	1.06012	0.94586
	exp 2	M/NM	G/R ratio	1	1.07166	1.22116	1.0595	0.919585	1.04758
	exp 2 swap	NM/M	R/G ratio	1	1.11812	1.01778	0.898868	0.992574	0.820744
	exp 3	M/NM	G/R ratio
	exp 3 swap	NM/M	R/G ratio
			Average	1	1.12786	1.08902	0.982459	1.00408	0.947872
			SD	0	0.072698	0.0996675	0.0673372	0.0632717	0.0948223
	HMGN1 binding to H3K27ac and non-modified nucleosomes (Figure 2g)
					Modified/ non-modified fluorescence ratio
	HMGN1	HMGN/NS molar ratio input		0	0.37	0.63	1.25	1.88	2.5
	exp 1	A/NM	G/R ratio	1	1.73333	1.24853	1.14967	0.94434	0.921028
	exp 1 swap	NM/A	R/G ratio	1	1.90288	1.41378	1.1174	0.944134	0.855706
	exp 2	A/NM	G/R ratio	1	1.6069	1.11049	1.00471	0.978878	0.868766
	exp 2 swap	NM/A	R/G ratio	1	1.82354	1.15047	1.02505	1.01375	1.08452
	exp 3	A/NM	G/R ratio	1	1.62544	1.21537	1.13355	0.94739	1.11667
	exp 3 swap	NM/A	R/G ratio	1	1.83595	1.06979	1.30826	0.780165	0.884749
			Average	1	1.75467	1.20141	1.12311	0.934776	0.95524
			SD	0	0.12705	0.13506	0.0702551	0.0332666	0.105202
	HMGN1 binding to H3K27me and non-modified nucleosomes (Figure 2g)
				Modified/ non-modified fluorescence ratio
	HMGN1	HMGN/NS molar ratio input		0	0.37	0.63	1.25	1.88	2.5
	exp 1	M/NM	G/R ratio	1	1.08863	1.11058	1.00526	1.04405	0.9773
	exp 1 swap	NM/M	R/G ratio	1	1.20782	0.971689	1.07857	1.19238	0.927155
	exp 2	M/NM	G/R ratio	1	0.943116	0.929532	0.904494	0.86536	0.896701
	exp 2 swap	NM/M	R/G ratio	1	1.25068	1.25901	0.968218	1.02095	1.03986
	exp 3	M/NM	G/R ratio	1	1.15011	1.271	1.03298	1.15127	1.0322
	exp 3 swap	NM/M	R/G ratio	1	1.0269	1.10959	1.14649	0.943321	1.05324
			Average	1	1.11121	1.10857	1.02267	1.03622	0.987742
			SD	0	0.137884	0.14916	0.0727107	0.133855	0.0626149
	HMGN1 binding to H3K27ac and non-modified nucleosomes (no peptide)(Supplementary Figure S4a)
				Modified/ non-modified fluorescence ratio
	HMGN1	HMGN/NS molar ratio input		0	0.63	1.25	1.88	2.5
	exp 1	A/NM	G/R ratio	1	1.24853	1.14967	0.94434	0.921028
	exp 1 swap	NM/A	R/G ratio	1	1.41378	1.1174	0.944134	0.855706
	exp 2	A/NM	G/R ratio	1	1.11049	1.00471	0.978878	0.868766
	exp 2 swap	NM/A	R/G ratio	1	1.15047	1.02505	1.01375	1.08452
	exp 3	A/NM	G/R ratio	1	1.21537	1.13355	0.94739	1.11667
	exp 3 swap	NM/A	R/G ratio	1	1.06979	1.30826	0.780165	0.884749
			Average	1	1.20141	1.12311	0.934776	0.95524
			SD	0	0.13506	0.0702551	0.0332666	0.105202
	HMGN1 binding to H3K27ac and non-modified nucleosomes (plus H3K27ac peptide) (Supplementary Figure S4a)
				Modified/ non-modified fluorescence ratio
	HMGN1	HMGN/NS molar ratio input		0	0.63	1.25	1.88	2.5
	exp 1	A/NM	G/R ratio	1	1.17438	1.09314	0.816529	0.919113
	exp 1 swap	NM/A	R/G ratio	1	1.31759	1.05159	0.868816	0.847239
	exp 2	A/NM	G/R ratio	1	1.23056	1.18511	1.08263	1.01724
	exp 2 swap	NM/A	R/G ratio
	exp 3	A/NM	G/R ratio
	exp 3 swap	NM/A	R/G ratio
			Average	1	1.24085	1.10995	0.922659	0.927866
			SD	0	0.0721574	0.0683264	0.140986	0.0853404
	HMGN1 (-C) deletion mutant binding to H3K27ac and non-modified nucleosomes (Supplementary Figure S4b)
				Modified/ non-modified fluorescence ratio
	HMGN1-C	HMGN/NS molar ratio input		0	0.37	0.63	1.25	1.88	2.5
	exp 1	A/NM	G/R ratio	1	1.56288	1.23708	1.09022	0.975263	0.86171
	exp 1 swap	NM/A	R/G ratio	1	1.59035	1.29705	1.17533	0.820164	0.668114
	exp 2	A/NM	G/R ratio	1	1.47663	1.30205	1.07971	0.90457	0.969905
	exp 2 swap	NM/A	R/G ratio	1		1.29582	0.992821	0.970165	0.885423
	exp 3	A/NM	G/R ratio
	exp 3 swap	NM/A	R/G ratio
			Average	1	1.54329	1.283	1.08452	0.917541	0.846288
			SD	0	0.0194273	0.0424064	0.0601807	0.109671	0.136893
	HMGN1 binding to H3K27ac and non-modified core particles (Supplementary Figure S4c)
				Modified/ non-modified fluorescence ratio
	HMGN1	HMGN/NS molar ratio input		0	0.63	1.25	1.88	2.5
	exp 1	A/NM	G/R ratio	1	0.9891	0.92488	1.04405	1.0233
	exp 1 swap	NM/A	R/G ratio	1	0.980142	0.860791	0.959371	1.07165
	exp 2	A/NM	G/R ratio	1	0.894148	0.74367	1.23542	1.08235
	exp 2 swap	NM/A	R/G ratio	1	1.07121	0.991648	0.980518	0.930652
	exp 3	A/NM	G/R ratio
	exp 3 swap	NM/A	R/G ratio
			Average	1	0.983651	0.880247	1.05484	1.02699
			SD	0	0.0723876	0.105568	0.125649	0.0691716

## Sheet: ChIP-qPCR
	Relative target amount derivative of HMGN1-ChIP-qPCR DDCt values
					Before A-485 treatment						After A-485 treatment
			bioreplicates		WT1		WT2				WT1		WT2
			experimental replicates		exp #1	exp #2	exp #1	exp #2	Ave	SD	exp #1	exp #2	exp #1	exp #2	Ave	SD
	High H3K27ac	Site 1	Regulatory site 1		0.158719	0.508291	0.10288	0.378654	0.287136	0.189496	0.0534643	0.182253	0.0535537	0.196861	0.121533	0.0787734
		Site 2	Regulatory site 2		0.498495	0.328629	0.818639	0.452801	0.524641	0.208727	0.273966	0.216004	0.388889	0.143912	0.255693	0.103514
		Site 3	Regulatory site 3		0.721191	0.472969	1.1794	0.467177	0.710184	0.334469	0.522043	0.222817	0.376959	0.144466	0.316571	0.167606
		Site 4	Regulatory site 4		0.465893	0.300706	0.635046	0.560986	0.490658	0.144324	0.293135	0.2233	0.270424	0.0628852	0.212436	0.103856
		Site 5	Regulatory site 5		0.491226	0.31009	1.2925	0.64988	0.685924	0.427548	0.435908	0.14299	0.706791	0.129258	0.353737	0.274593
	Low H3K27ac	Site 1	Gene desert 1		0.255205	0.179503	0.209628	0.299164	0.235875	0.0524274	0.152929	0.0783326	0.169346	0.176385	0.144248	0.0450293
		Site 2	Gene desert 2		0.213031	0.126946	0.190965	0.123567	0.163627	0.0452341	0.101973	0.129588	0.177813	0.100045	0.127355	0.0362447
		Site 3	Gene desert 3		0.205005	0.199918	0.16745	0.166533	0.184726	0.0205872	0.10825	0.123554	0.135237	0.102441	0.11737	0.0148719
		Site 4	Gene desert 4		0.363481	0.200498	0.184593	0.146918	0.223872	0.0957458	0.227592	0.12255	0.219142	0.120199	0.172371	0.0589943
